# Supplementary material for: Continual Learning for Histopathology Image Classification in Class-Incremental Learning
Source: Diagnostics (Basel). 2026 Jun 2;16(11):1711. doi: 10.3390/diagnostics16111711 (PMC13256828; doi:10.3390/diagnostics16111711)
Supplement: Supplementary file 1 [file diagnostics-16-01711-s001.zip]

Archive with 1 entries (1 files):
- diagnostics-4254670-supplementary.pdf
